# Supplementary material for: m6A regulator-mediated methylation modification patterns and immune microenvironment infiltration characterization in osteoarthritis
Source: BMC Med Genomics. 2022 Dec 30;15:273. doi: 10.1186/s12920-022-01429-z (PMC9805027; doi:10.1186/s12920-022-01429-z)
Supplement: Supplementary file 1 — Additional file 1: Table S1. The information of the samples [file 12920_2022_1429_MOESM1_ESM.xlsx]

## Sheet: Sheet1
Table S1 The information of the samples
	Case	Control	p
N	106	33
Gender (%)			<0.001
Female	105 (99.1)	24 (72.7)
Male	1 (0.9)	9 (27.3)
Age (mean (SD))	60.93 (±7.69)	58.21 (±7.56)	0.077
